# Supplementary material for: Developing a genetic approach to target cyanobacterial producers of heterocyte glycolipids in the environment
Source: Front Microbiol. 2023 Sep 27;14:1257040. doi: 10.3389/fmicb.2023.1257040 (PMC10569477; doi:10.3389/fmicb.2023.1257040)
Supplement: Supplementary file 1 [file Table_1.xlsx]

## Sheet: All strains (2)
Strains used in literature								NB	IV	I	II	III	VI	V
Family and order classification according to NCBI									II	I	III	V	VI	IV
	Family	Family in reference	PATRIC ID	P HG26	P HG30	P HG30	P HG32	DE HG26	HG26	HG26	HG28	HG28	HG28	HG28	HG30	HG30	HG30	HG30	HG30	HG32	HG32
Strains in Bauersachs et al. 2019				diol	diol	triol	triol	diol	keto-ol	diol	diol	triol	keto-diol	keto-ol	diketone	keto-ol	diol	keto-diol	triol	keto-diol	triol
Nostoc linckia	Nostocaceae	Nostocaceae							+	++												Gambacorta et al. 1996
Fortiea contorta PCC 7126	Fortieaceae	Rivulariaceae	643473.3										+	++								Gambacorta et al. 1996
Scytonema hofmanni PCC 7110	Scytonemataceae	Scytonemataceae	128403.3															+	++			Gambacorta et al. 1998
Tolypothrix tenuis PCC 7101	Tolypothrichaceae	Scytonemataceae	231146.3								++			+				+	+			Gambacorta et al. 1998
Calothrix sp. PCC7102	Calotrichaceae	Rivulariaceae	232991.3 & 232991.5									++	+									Gambacorta et al. 1998
Microchaete sp. PCC 7126	Fortieaceae	Rivulariaceae	643473.3								+			++								Gambacorta et al. 1998
Fischerella muscicola UTEX 1829	Hapalosiphonaceae	Stigonemataceae																		+	+	Gambacorta et al. 1998
Chlorogloeopsis fritschii PCC 6912	Chlorogloeopsidaceae	Stigonemataceae	211165.4 & 211165.9																	++	++	Gambacorta et al. 1998
Anabaena sp. CCY0017	Nostocaceae	Nostocaceae							+	++	+	_x0002_	_x0002_	+								Bauersachs et al. 2009
Anabaena sp. CCY9402a	Nostocaceae	Nostocaceae							_x0002_	_x0002_	++	_x0002_	_x0002_	+								Bauersachs et al. 2009
Anabaena sp. CCY9613	Nostocaceae	Nostocaceae							+	+	_x0002_	_x0002_	_x0002_	_x0002_								Bauersachs et al. 2009
Anabaena sp. CCY9614a	Nostocaceae	Nostocaceae							+	++	_x0002_	_x0002_	_x0002_	_x0002_								Bauersachs et al. 2009
Anabaena sp. CCY9910	Nostocaceae	Nostocaceae							+	++	+	_x0002_	_x0002_	+								Bauersachs et al. 2009
Anabaena cylindrica CCY9921	Nostocaceae	Nostocaceae	272123.3 & 272123.15						+	++	_x0002_	_x0002_	_x0002_	_x0002_								Bauersachs et al. 2009
Anabaena sp. CCY9922	Nostocaceae	Nostocaceae	240292.6						+	++	_x0002_	_x0002_	_x0002_	_x0002_								Bauersachs et al. 2009
Anabaenopsis sp. CCY0520	Aphanizomenonaceae	Nostocaceae							+	++	+	_x0002_	_x0002_	_x0002_								Bauersachs et al. 2009
Aphanizomenon sp. CCY0368	Aphanizomenonaceae	Nostocaceae							+	++	+	_x0002_	_x0002_	_x0002_								Bauersachs et al. 2009
Aphanizomenon sp. CCY9905	Aphanizomenonaceae	Nostocaceae							+	++	+	tr.	tr.	+								Bauersachs et al. 2009
Nodularia chucula CCY0103	Aphanizomenonaceae	Nostocaceae							+	++	_x0002_	_x0002_	_x0002_	_x0002_								Bauersachs et al. 2009
Nodularia sp. CCY9414	Aphanizomenonaceae	Nostocaceae	313624.28 & 313624.27						+	++	_x0002_	_x0002_	_x0002_	_x0002_								Bauersachs et al. 2009
Nodularia sp. CCY9416	Aphanizomenonaceae	Nostocaceae							+	++	_x0002_	_x0002_	_x0002_	_x0002_								Bauersachs et al. 2009
Nostoc sp. CCY0012	Nostocaceae	Nostocaceae							+	++	_x0002_	_x0002_	_x0002_	_x0002_								Bauersachs et al. 2009
Nostoc sp. CCY9926	Nostocaceae	Nostocaceae							+	++	_x0002_	_x0002_	_x0002_	_x0002_								Bauersachs et al. 2009
Calothrix sp. CCY0018	Calotrichaceae	Rivulariaceae							_x0002_	_x0002_	_x0002_	++	+	_x0002_								Bauersachs et al. 2009
Calothrix sp. CCY0202	Calotrichaceae	Rivulariaceae							tr.	tr.	_x0002_	++	+	_x0002_								Bauersachs et al. 2009
Calothrix sp. CCY0327	Calotrichaceae	Rivulariaceae							_x0002_	_x0002_	_x0002_	++	+	_x0002_								Bauersachs et al. 2009
Calothrix sp. CCY9923a	Calotrichaceae	Rivulariaceae	32057.3						_x0002_	_x0002_	+	++	+	+								Bauersachs et al. 2009
Anabaena sp. CCY9922b	Nostocaceae	Nostocaceae							_x0002_	_x0002_	_x0002_	_x0002_	_x0002_	_x0002_								Bauersachs et al. 2009
Cylindrospermopsis raciborskii UAM520	Aphanizomenonaceae	Nostocaceae		tr				tr	tr	++	++	++	tr	tr								Wormer et al. 2012
Aphanizomenon aphanizomenoides UAM523	Aphanizomenonaceae	Nostocaceae								tr	++	tr				tr	tr	+	+			Wormer et al. 2012
Aphanizomenon gracile UAM 521	Aphanizomenonaceae	Nostocaceae							+	++	tr	tr	tr	+								Wormer et al. 2012
Aphanizomenon ovalisporum UAM290	Aphanizomenonaceae	Nostocaceae		+				+	tr	++	tr			tr								Wormer et al. 2012
Calothrix sp. MU27	Rivulariaceae	Rivulariaceae									tr	++	+						tr			Wormer et al. 2012
Nodularia sp. BY1	Aphanizomenonaceae	Nostocaceae						tr	+	++												Bauersachs et al. 2019
Nodularia sp. HEM	Aphanizomenonaceae	Nostocaceae						tr	+	++												Bauersachs et al. 2019
Nodularia sp. AV1	Aphanizomenonaceae	Nostocaceae						tr	+	++												Bauersachs et al. 2019
Aphanizomenon gracile UAM 521	Aphanizomenonaceae	Nostocaceae							+	++	tr	tr										Bauersachs et al. 2019
Nodularia sp. F81	Aphanizomenonaceae	Nostocaceae						tr	+	++												Bauersachs et al. 2019
Dolichospermum sp. 315	Aphanizomenonaceae	Nostocaceae							+	++	tr	tr	tr	tr								Bauersachs et al. 2019
Dolichospermum sp. BIR53	Aphanizomenonaceae	Nostocaceae							+	++	tr	tr		tr								Bauersachs et al. 2019
Aphanizomenon sp. TR83	Aphanizomenonaceae	Nostocaceae							+	++	tr	+	tr	tr								Bauersachs et al. 2019
Dolichospermum sp. BIR169	Aphanizomenonaceae	Nostocaceae							+	++	tr	++	+	tr								Bauersachs et al. 2019
Calothrix sp. PCC7103	Calotrichaceae	Rivulariaceae	32057.3								tr	++	tr									Bauersachs et al. 2019
Stigonema ocellatum SAG 48.90	Stigonemataceae	Stigonemataceae	221294.3					tr?			tr	++	++	tr				tr	tr	-	-	Bauersachs et al. 2019
Calothrix sp. MU27	Calotrichaceae	Rivulariaceae										++	++									Bauersachs et al. 2019
Scytonema sp. PCC 10023	Scytonemataceae	Scytonemataceae																++	++			Bauersachs et al. 2019
Mastigocladus sp. WC245	Hapalosiphonaceae	Stigonemataceae	1521407.3																		++	Bauersachs et al. 2019
Fischerella muscicola SAG 1427-1	Hapalosiphonaceae	Stigonemataceae	372781.4																	+	++	Bauersachs et al. 2019
Westiellopsis sp. SAG 19.93	Hapalosiphonaceae	Stigonemataceae																		+	++	Bauersachs et al. 2019
Westiellopsis profilica SAG 23.96	Hapalosiphonaceae	Stigonemataceae																		++	+	Bauersachs et al. 2019
Nostochopsis lobatus SAG 2.97	Hapalosiphonaceae	Stigonemataceae																		++	+	Bauersachs et al. 2019
Microchaete sp. PCC7126	Fortieaceae	Rivulariaceae	643473.3								++			++	+	+	+	+	+			Bauersachs et al. 2020
C5 HGL producing cyanobacteria and hosts
Strains in Schouten et al. 2013
Free living
Nostoc muscorum UTEX 1933	Nostocaceae								+	+++
Calothrix sp. UTEX 2589	Calotrichaceae											+++	+
Endosymbionts
Hemiaulus hauckii #81	Nostocaceae				++	+++	+++
Hemiaulus hauckii #83	Nostocaceae				++	+++	+++
Hemiaulus membranaceus	Nostocaceae				+	+++	++
*This paper might use a different scoring scale since no "tr." is used
Strains in Bale et al. 2015
Cultures
R. clevei–R. intracellularis #132	Nostocaceae		1164990.3			tr	+++
R. clevei–R. intracellularis #136	Nostocaceae		1164990.3			tr	+++
Hemiaulus hauckii #81	Nostocaceae		1165094.3		++	+++	+++
Hemiaulus hauckii #83	Nostocaceae		1165094.3		++	+++	+++
Hemiaulus membranaceus	Nostocaceae		1165095.3		+	+++	+++
Environmental samples
Marine SPM (sum of all)					tr	++	+
Marine sediment (sum of all)					+	+++	++			tr	+			tr
Óbidos Amazon River SPM									tr	+	++			tr
Amazon floodplain lake sediment (sum of all)									tr	tr	++	tr	tr	+
Values in orange are different in the Nicole and Stefan's paper depite the data from Nicole is refernced to Stefan's paper

## Sheet: Supplementary table 1
Supplementary table 1. Summary of the heterocyte glycolipid composition of strains analysed in previous studies*.
Strain	Family as per Komarek et al. 2014	Family in original study	Hexose keto-hexacosanol (HG26 keto-ol)	Hexose hexacosane-diol (HG26 diol)	Hexose keto-octacosanol (HG28 keto-ol)	Hexose octacosane-diol (HG28 diol)	Hexose keto-octacosane-diol (HG28 keto-diol)	Hexose octacosane-triol (HG28 triol)	Hexose octacosane-dione (HG28 diketone)	Hexose keto-triacontanol (HG30 keto-ol)	Hexose triacontane-diol (HG30 diol)	Hexose keto-triacontane-diol (HG30 keto-diol)	Hexose triacontane-triol (HG30 triol)	Hexose dotriacontane-diol (HG32 keto-diol)	Hexose dotriacontane-triol (HG32 triol)	Methylhexose octacosane-diol (MeH HG28 diol)	Deoxyhexose hexacosane-diol (DE HG26 diol)	Pentose hexacosane-diol (P HG26 diol)	Pentose triacontane-diol (P HG30 diol)	Pentose triacontane-triol (P HG30 triol)	Pentose dotriacontane-triol (P HG32 triol)	Original study	IMG Genome ID	Alternative names
Anabaenopsis sp. CCY 0520	Aphanizomenonaceae	Nostocaceae	+	++		+																Bauersachs et al. 2009
Aphanizomenon sp. CCY 0368	Aphanizomenonaceae	Nostocaceae	+	++		+																Bauersachs et al. 2009
Aphanizomenon sp. CCY 9905	Aphanizomenonaceae	Nostocaceae	+	++	+	+	tr.	tr.														Bauersachs et al. 2009
Aphanizomenon aphanizomenoides UAM 523	Aphanizomenonaceae	Nostocaceae		tr	+	++	tr	tr		tr	tr	+	+									Wörmer et al. 2012
Aphanizomenon gracile UAM 521	Aphanizomenonaceae	Nostocaceae	+	++		tr		tr														Wörmer et al. 2012
Aphanizomenon sp. TR83	Aphanizomenonaceae	Nostocaceae	13.2315	68.5673	0.359899	2.74812	2.33099	12.7279										0.0301056				Bauersachs et al. 2017
Chrysosporum ovalisporum UAM 290	Aphanizomenonaceae	Nostocaceae	tr.	++	tr.	tr.											+	+				Wörmer et al. 2012
Cylindrospermopsis raciborskii UAM 520	Aphanizomenonaceae	Nostocaceae	tr.	++	tr.	+	tr.	+									tr.	tr.				Wörmer et al. 2012
Dolichospermum sp. 315	Aphanizomenonaceae	Nostocaceae	30.7415	60.0873	3.27727	4.77074	0.256217	0.586948										0.279977				Bauersachs et al. 2017
Dolichospermum sp. BIR53	Aphanizomenonaceae	Nostocaceae	31.5644	64.779	0.810984	2.38862	0.0891308	0.229215										0.138655				Bauersachs et al. 2017
Dolichospermum sp. BIR169	Aphanizomenonaceae	Nostocaceae	15.9984	38.1367	0.959128	2.15981	9.35897	33.2979										0.0890112				Bauersachs et al. 2017
Nodularia chucula CCY 0103	Aphanizomenonaceae	Nostocaceae	+	++																		Bauersachs et al. 2009
Nodularia sp. CCY 9414	Aphanizomenonaceae	Nostocaceae	+	++																		Bauersachs et al. 2009	639857037
Nodularia sp. CCY 9416	Aphanizomenonaceae	Nostocaceae	+	++																		Bauersachs et al. 2009
Nodularia spp. BY1	Aphanizomenonaceae	Nostocaceae	8.51141	89.1719													1.87264	0.444049				Bauersachs et al. 2017
Nodularia spp. F81	Aphanizomenonaceae	Nostocaceae	19.7832	79.391													0.601398	0.224415				Bauersachs et al. 2017
Nodularia spp. AV1	Aphanizomenonaceae	Nostocaceae	4.99832	93.7569													1.00336	0.241471				Bauersachs et al. 2017
Nodularia spp. HEM	Aphanizomenonaceae	Nostocaceae	2.4625	96.9475													0.36693	0.223099				Bauersachs et al. 2017
Nostoc sp. MA4 - UAM 307	Nostocaceae	Nostocaceae	+	++		tr.		tr.														Wörmer et al. 2012
Anabaena sp. CCY 0017	Nostocaceae	Nostocaceae	+	++	+	+																Bauersachs et al. 2009
Anabaena sp. CCY 9910	Nostocaceae	Nostocaceae	+	++	+	+																Bauersachs et al. 2009		CH 1
Nostoc azollae	Nostocaceae	Nostocaceae	7	84		9																Bauersachs et al. 2010
Nostoc azollae	Nostocaceae	Nostocaceae		100																		Davey & Lambein, 1992
Anabaena sp. PCC 7120	Nostocaceae	-	+	++																		Gambacorta et al. 1996	637000199	PCC 7120, CCY 9626
Nostoc linckia	Nostocaceae	Nostocaceae	+	++																		Gambacorta et al. 1996
Nostoc muscorum UTEX 1933	Nostocaceae	-	+	++																		Schouten et al. 2013
Anabaena sp. CCY 9613	Nostocaceae	Nostocaceae	+	+																		Bauersachs et al. 2009
Anabaena cylindrica CCY 9921	Nostocaceae	Nostocaceae	+	++																		Bauersachs et al. 2009	2503982047	ATCC 27899, PCC 7122, ATCC 29142, CCAP 1403/2a, SAG 1403/2, UTEX 629
Anabaena sp. CCY 9922	Nostocaceae	Nostocaceae	+	++																		Bauersachs et al. 2009		Anabaena variabilis CCY9922, Trichormus variabilis ATCC 29413, IUCC 1444, MSU A-37
Nostoc sp. CCY 0012	Nostocaceae	Nostocaceae	+	++																		Bauersachs et al. 2009		PCC 7801, PCC 9305
Nostoc sp. CCY 9926	Nostocaceae	Nostocaceae	+	++																		Bauersachs et al. 2009
Anabaena sp. CCY 9614	Nostocaceae	Nostocaceae	+	++																		Bauersachs et al. 2009a
Anabaena sp. CCY 9402a	Nostocaceae	Nostocaceae			+	++																Bauersachs et al. 2009a
Calothrix sp. MU27 - UAM 315	Calotrichaceae	Rivulariaceae			+	tr.	+	++					tr.									Wörmer et al. 2012
Calothrix sp. CCY 9923	Calotrichaceae	Rivulariaceae			+	+	+	++														Bauersachs et al. 2009a	2507262048	ATCC 27905, PCC 7103
Calothrix sp. PCC 7103	Calotrichaceae	Rivulariaceae			0.1	0.9	1.5	97.5														Bauersachs et al. 2019	2507262048	CCY 9923, ATCC 27905
Calothrix sp. CCY 0202	Calotrichaceae	Rivulariaceae	tr.a	tr.a			+a	++a								xb						aBauersachs et al. 2009 bBale et al. 2018
Calothrix sp. CCY 0018	Calotrichaceae	Rivulariaceae					+	++														Bauersachs et al. 2009
Calothrix sp. PCC 7102	Calotrichaceae	Rivulariaceae					64	36														Gambacorta et al. 1998	2509887024
Calothrix CCY 1611	Calotrichaceae	-					x	x								x						Bale et al. 2018
Calothrix sp. UTEX 2589	Calotrichaceae	-					tr.	++														Schouten et al. 2013
Fortiea contorta PCC 7126	Fortieaceae	Rivulariaceae			75	25																Gambacorta et al. 1998	2509601027	Microchaete sp. PCC 7126
Fortiea contorta PCC 7126	Fortieaceae	-			57.9	41			0.1	0.4	0.2	0.2	0.2									Bauersachs et al. 2020	2509601027	Microchaete sp. PCC 7126
Tolypothrix tenuis PCC 7101	Tolypothrichaceae	Scytonemataceae			5	70						5	20									Gambacorta et al. 1998	2775506875
Scytonema hofmanni PCC 7110	Scytonemataceae	Scytonemataceae										40	60									Gambacorta et al. 1998	2551306141
Scytonema sp. PCC 10023	Scytonemataceae	Scytonemataceae										9	91									Bauersachs et al. 2019
Stigonema ocellatum SAG 48.90	Stigonemataceae	Stigonemataceae			3.3	1.1	66.9	27.2				1.1	0.5									Bauersachs et al. 2019
Chlorogloeopsis fritschii PCC 6912	Chlorogloeopsidaceae	Stigonemataceae												53.125	46.875							Gambacorta et al. 1998	2509601037	ATCC 27193, PCC 6912
Fischerella muscicola UTEX 1829	Hapalosiphonaceae	Stigonemataceae												40	60							Gambacorta et al. 1998		PCC 73103, ATCC 29114
Fischerella muscicola SAG 1427-1	Hapalosiphonaceae	Stigonemataceae												+	++							Bauersachs et al. 2014	2548876995
Fischerella sp. SAG 46.79	Hapalosiphonaceae	Stigonemataceae												+	++							Bauersachs et al. 2014
Mastigocladus sp. WC245	Hapalosiphonaceae	Stigonemataceae													100							Bauersachs et al. 2019	2806310400
Westiellopsis prolifica SAG 23.96	Hapalosiphonaceae	Fischerellaceae												+	++							Bauersachs et al. 2014
Westiellopsis sp. SAG 19.93	Hapalosiphonaceae	Fischerellaceae												++	++							Bauersachs et al. 2014		PCC 73103, ATCC 29114
Nostochopsis lobatus SAG 2.97	Hapalosiphonaceae	Nostochopsidaceae												+	++							Bauersachs et al. 2014
Richelia intracellularis #81 (host: Hemiaulus hauckii)	Nostocaceae	-																	+	++	++	Schouten et al. 2013
Richelia intracellularis #83 (host: Hemiaulus hauckii)	Nostocaceae	-																	+	++	++	Schouten et al. 2013	2579778779
Richelia intracellularis (host: Hemiaulus membranaceus )	Nostocaceae	-																	tr.	++	+	Schouten et al. 2013	2600255025
Richelia intracellularis #132 (host: Rhizosolenia clevei)	Nostocaceae	-																		tr.	+++	Bale et al. 2015	2622736407
Richelia intracellularis #136 (host: Rhizosolenia clevei)	Nostocaceae	-																		tr.	+++	Bale et al. 2015	2622736407
*The orginal reporting format (numbers or symbols) has been kept. However, to keep a consistent formatting for all the values displayed in symbols we modified the formatting from Wörmer et al. 2012 and Schouten et al 2013 to make it comparable to the rest of he studies, therefore +++ in the original article is reported here as ++ , ++ is reported as +, and + is reported as tr. For data obained fr…

## Sheet: Supplementary table 2
Supplementary table 2. Primer sequences used in this study. Primers were synthesized by Integraed DNA Technologies (IDT, Leuven, Belgium)
Primer name	Sequence	Target	Reference
Fw1_G1	TGGTTGYTACARCAAGGDCA	HglT glycosyltransferase. Fw region 1--> 112..131	This work
Fw1_G1n	TGGTTGYTAMARCAAGGDCA	HglT glycosyltransferase. Fw region 1--> 112..131	This work
Fw1_G2	TGGYTATTAMAACAAGGACA	HglT glycosyltransferase. Fw region 1--> 112..131	This work
Fw1_G2af	TGGYTAYTAMAACAAGGRCA	HglT glycosyltransferase. Fw region 1--> 112..131	This work
Fw1_G3	TGGTTAYTAGARCAGGGRCA	HglT glycosyltransferase. Fw region 1--> 112..131	This work
Fw1_G4	TGGTTACTACARCARGGMCA	HglT glycosyltransferase. Fw region 1--> 112..131	This work
Fw1_G5	TGGTTAYTKGARCARGGACA	HglT glycosyltransferase. Fw region 1--> 112..131	This work
Fw1_G6	TGGTTGTTAMARCARGGDCA	HglT glycosyltransferase. Fw region 1--> 112..131	This work
Fw1_G7	TGGTTACTCAAGCAAGGACA	HglT glycosyltransferase. Fw region 1--> 112..131	This work
Fw2_G1	CARRCATTGGAGYGATACYAA	HglT glycosyltransferase. Fw region 2 --> 299..320	This work
Fw2_G2	TCGSCATTGGAAYGATACTAA	HglT glycosyltransferase. Fw region 2 --> 299..320	This work
Fw2_G3	TCGHCATTGGAGTGAYACTAA	HglT glycosyltransferase. Fw region 2 --> 299..320	This work
Fw2_G3p	TCGHCATTGGAGYGAYASTAA	HglT glycosyltransferase. Fw region 2 --> 299..320	This work
Fw2_G4	TCGBCATTGGAGYGATACHAA	HglT glycosyltransferase. Fw region 2 --> 299..320	This work
Fw2_G4c	TCGBCATTGGAGYGATWCHAA	HglT glycosyltransferase. Fw region 2 --> 299..320	This work
Fw2_G5	TCGGTRTTGGAGTGATACKRA	HglT glycosyltransferase. Fw region 2 --> 299..320	This work
Rv1_G1	GADGGGTTVACRAATAYATC	HglT glycosyltransferase. Rv region 1 --> 949..968	This work
Rv1_G2	GARGGRTTRACAAAWACATC	HglT glycosyltransferase. Rv region 1 --> 949..968	This work
Rv1_G3	GARGGATTSACAAAWAYGTC	HglT glycosyltransferase. Rv region 1 --> 949..968	This work
Rv1_G4	GAGGGRTTRACAAAWATATC	HglT glycosyltransferase. Rv region 1 --> 949..968	This work
Rv1_G5	GAKGCRTTSACAAAAAYATC	HglT glycosyltransferase. Rv region 1 --> 949..968	This work
Rv2_G1	GTRCAGAARTTCTCGGT	HglT glycosyltransferase. Rv region 2 --> 973..989	This work
Rv2_G2	GTRCAGAARTTTTCDGT	HglT glycosyltransferase. Rv region 2 --> 973..989	This work
Rv2_G3	GTRCAAAAGTTTTCRGT	HglT glycosyltransferase. Rv region 2 --> 973..989	This work
Rv2_G4	GTGCAGAAATTTTCGAC	HglT glycosyltransferase. Rv region 2 --> 973..989	This work
M13 Fwd (-20)	GTAAAACGACGGCCAG	Amplification TOPO clones
M13 Rv	CAGGAAACAGCTATGAC	Amplification TOPO clones
T3	ATTAACCCTCACTAAAG	Amplification TOPO clones
T7	TAATACGACTCACTATAGGG	Amplification TOPO clones
CYA359F	GGGGAATTTTCCGCAATGGG	16S rRNA cyanobacterial specific primers	Nübel et al., 1997
CYA784R	GACTACAGGGGTATCTAATCCC	16S rRNA cyanobacterial specific primers	Nübel et al., 1997
CYA781R(a)	GACTACTGGGGTATCTAATCCCATT	16S rRNA cyanobacterial specific primers	Nübel et al., 1997
CYA781R(b)	GACTACAGGGGTATCTAATCCCTTT	16S rRNA cyanobacterial specific primers	Nübel et al., 1997
nifHF	CGTAGGTTGCGACCCTAAGGCTGA	Cyanobacteria nitrogenase gene	Olson et al., 1998
nifHR	GCATACATCGCCATCATTTCACC	Cyanobacteria nitrogenase gene	Olson et al., 1998
515F-Y	GTGYCAGCMGCCGCGGTAA	16s rRNA amplification. Contains barcode.	Parada et al., 2016
926Rbc	CCGYCAATTYMTTTRAGTTT	16s rRNA amplification. Primer 926R with barcode (BC)	Parada et al., 2016
806RB	GGACTACNVGGGTWTCTAAT	16s rRNA amplification	Walters et al., 2015

## Sheet: Supplementary table 3
Supplementary table 3. Information of the IMG genomes used in this study
IMG Genome ID	Genome Name / Sample Name	Domain	Sequencing Status	Study Name	Sequencing Center	Genome Size * assembled (bp)	Genome Size * assembled (Mbp)	Gene Count * assembled	HGs reported?
2503982047	Anabaena cylindrica PCC 7122	Bacteria	Finished	GEBA-PCC	DOE Joint Genome Institute (JGI)	7063285	7.06328	6258	Yes
2724679208	Anabaena sp. ATCC 33047	Bacteria	Permanent Draft	Genome sequencing of Anabaena sp. ATCC 33048	University of Texas, Austin	5545687	5.54569	4717	No
2506485002	Anabaena sp. PCC 7108	Bacteria	Permanent Draft	GEBA-PCC	DOE Joint Genome Institute (JGI)	5886741	5.88674	5227	No
2651869734	Anabaena sp. WA102	Bacteria	Finished	Anabaena sp. WA102 genome sequencing	Oregon State University	5705437	5.70544	5262	No
2775506824	Anabaenopsis circularis NIES-21	Bacteria	Finished	Genome Sequencing Project of the NIES cyanobacteria collection 2017	Toyohashi University of Technology	7069985	7.06998	6183	No
2630968589	Aphanizomenon flos-aquae 2012/KM1/D3	Bacteria	Permanent Draft	Aphanizomenon flos-aquae 2012/KM1/D3 Genome sequencing	Vilnius University	5741771	5.74177	6102	No
2585427799	Aphanizomenon flos-aquae NIES-81	Bacteria	Permanent Draft	Aphanizomenon flos-aquae NIES-82	Northern Illinois University	5682502	5.6825	5348	No
2509887024	Dulcicalothrix desertica PCC 7102	Bacteria	Permanent Draft	GEBA-PCC	DOE Joint Genome Institute (JGI)	11416284	11.4163	10426	Yes
2775506876	Calothrix sp. NIES-2100	Bacteria	Finished	Genome Sequencing Project of the NIES cyanobacteria collection 2017	Toyohashi University of Technology	9963103	9.9631	8085	No
2507262048	Calothrix sp. PCC 7103	Bacteria	Permanent Draft	GEBA-PCC	DOE Joint Genome Institute (JGI)	11584393	11.5844	10329	Yes
2505679032	Calothrix sp. PCC 7507	Bacteria	Finished	GEBA-PCC	DOE Joint Genome Institute (JGI)	7023215	7.02322	6250	No
2509601037	Chlorogloeopsis fritschii PCC 6912	Bacteria	Permanent Draft	Chlorogloeopsis fritschii PCC 6913	University of Edinburgh	7770568	7.77057	6983	Yes
2713896943	Chrysosporum ovalisporum UAM-MAO	Bacteria	Permanent Draft	Genome of Aphanizomenon ovalisporum	Era7 bioinformatics	4813075	4.81308	4454	No
2548876995	Fischerella muscicola SAG 1427-1	Bacteria	Permanent Draft	Fischerella muscicola SAG 1427-1 = PCC 7104	Heinrich Heine University of Dusseldorf	7360256	7.36026	6604	Yes
2806310400	Fischerella thermalis WC245	Bacteria	Permanent Draft	Cyanobacterium Genome sequencing	University of Montana	5303545	5.30354	4607	Yes
2509601027	Fortiea contorta PCC 7126	Bacteria	Permanent Draft	GEBA-PCC	DOE Joint Genome Institute (JGI)	5742264	5.74226	5277	Yes
639857037	Nodularia spumigena CCY9414	Bacteria	Permanent Draft	Nodularia spumigena CCY9415	J. Craig Venter Institute (JCVI)	5316258	5.31626	4909	Yes
2833620646	Nostoc linckia NIES-25	Bacteria	Finished	Genome Sequencing Project of the NIES cyanobacteria collection 2017	Toyohashi University of Technology	8590040	8.59004	7334	No
2503707008	Nostoc sp. PCC 7107	Bacteria	Finished	GEBA-PCC	DOE Joint Genome Institute (JGI)	6329823	6.32982	5538	No
637000199	Nostoc sp. PCC 7120	Bacteria	Finished	Nostoc sp. PCC 7121	Kazusa DNA Research Institute	7211789	7.21179	6222	Yes
2551306141	Scytonema hofmanni PCC 7110	Bacteria	Permanent Draft	Scytonema hofmanni PCC 7111	Heinrich Heine University of Dusseldorf	12011284	12.0113	10868	Yes
2802429304	Scytonema sp. NIES-2130	Bacteria	Finished	Genome Sequencing Project of the NIES cyanobacteria collection 2017	Toyohashi University of Technology	9762966	9.76297	8228	No
2775506875	Tolypothrix tenuis PCC 7101 NIES-37	Bacteria	Finished	Genome Sequencing Project of the NIES cyanobacteria collection 2017	Toyohashi University of Technology	9352233	9.35223	7501	Yes

## Sheet: Supplementary table 4
Supplementary table 4. Glycosyltransferase genes homologous to Anabaena sp. PCC 7120 HGLT (ENA identifier BAB77040) in the selected genomes. Genome in bold indicates the HGLT self hit in Anabaena sp. PCC 7120.
Gene ID	IMG Gene Name	Genome ID	Genome Name	Subject coordinates	Query coordinates	Bit Score	E-value	Identities	Subject Length	Scaffold	Strand	Original sequence name
2504132824	Glycosyltransferase involved in cell wall bisynthesis	2503982047	Anabaena cylindrica PCC 7122	1..1260	1..420	709	0.0	78	422	Anabaena_cylindrica_PCC_7122_:_Acyl7122_unknown1	+	2504132824_Glycosyltransferase_involved_in_cell_wall_bisynthesis_Anabaena_cylindrica_PCC_7122_:_Acyl7122_unknown1_(+)strand
2725877773	Glycosyltransferase involved in cell wall bisynthesis	2724679208	Anabaena sp. ATCC 33047	1..1263	1..421	717	0.0	79	424	Anabaena_sp._ATCC_33047_:_Ga0126230_144	+	2725877773_Glycosyltransferase_involved_in_cell_wall_bisynthesis_Anabaena_sp._ATCC_33047_:_Ga0126230_144_(+)strand
2506491943	Glycosyltransferase involved in cell wall bisynthesis	2506485002	Anabaena sp. PCC 7108	1..1260	1..420	702	0.0	78	422	Anabaena_sp._PCC_7108_:_Contig317	-	2506491943_Glycosyltransferase_involved_in_cell_wall_bisynthesis_Anabaena_sp._PCC_7108_:_Contig317_(-)strand
2652614192	Glycosyltransferase involved in cell wall bisynthesis	2651869734	Anabaena sp. WA102	1..1230	1..410	669	0.0	78	418	Anabaena_sp._wa102_:_Ga0100936_11	-	2652614192_Glycosyltransferase_involved_in_cell_wall_bisynthesis_Anabaena_sp._wa102_:_Ga0100936_11_(-)strand
2775963864	glycosyltransferase involved in cell wall biosynthesis	2775506824	Anabaenopsis circularis NIES-21	1..1263	1..421	702	0.0	78	422	Anabaenopsis_circularis_NIES-21_:_Ga0263874_13	+	2775963864_glycosyltransferase_involved_in_cell_wall_biosynthesis_Anabaenopsis_circularis_NIES-21_:_Ga0263874_13_(+)strand
2632407988	Glycosyltransferase involved in cell wall bisynthesis	2630968589	Aphanizomenon flos-aquae 2012/KM1/D3	1..1230	1..410	669	0.0	78	418	Aphanizomenon_flos-aquae_2012/KM/D3_:_Ga0070878_1256	+	2632407988_Glycosyltransferase_involved_in_cell_wall_bisynthesis_Aphanizomenon_flos-aquae_2012/KM/D3_:_Ga0070878_1256_(+)strand
2586762079	Glycosyltransferase involved in cell wall bisynthesis	2585427799	Aphanizomenon flos-aquae NIES-81	1..1230	1..410	669	0.0	78	418	Aphanizomenon_flos-aquae_NIES-81_:_Y931DRAFT_AZYY01000186_1.186	-	2586762079_Glycosyltransferase_involved_in_cell_wall_bisynthesis_Aphanizomenon_flos-aquae_NIES-81_:_Y931DRAFT_AZYY01000186_1.186_(-)strand
2510023379	glycosyltransferase involved in cell wall biosynthesis	2509887024	Dulcicalothrix desertica PCC 7102	16..1233	1..405	619	0.0	70	410	Calothrix_desertica_PCC_7102_:_Cal7102DRAFT_CDB.1	+	2510023379_glycosyltransferase_involved_in_cell_wall_biosynthesis_Calothrix_desertica_PCC_7102_:_Cal7102DRAFT_CDB.1_(+)strand
2776147927	glycosyltransferase involved in cell wall biosynthesis	2775506876	Calothrix sp. NIES-2100	1..1254	1..418	694	0.0	77	421	Calothrix_sp._NIES-2100_:_Ga0264019_12	-	2776147927_glycosyltransferase_involved_in_cell_wall_biosynthesis_Calothrix_sp._NIES-2100_:_Ga0264019_12_(-)strand
2507477006	Glycosyltransferase involved in cell wall bisynthesis	2507262048	Calothrix sp. PCC 7103	1..1233	7..416	631	0.0	70	416	Calothrix_sp._PCC_7103_:_Cal7103DRAFT_CPM.6	-	2507477006_Glycosyltransferase_involved_in_cell_wall_bisynthesis_Calothrix_sp._PCC_7103_:_Cal7103DRAFT_CPM.6_()strand
2505803887	Glycosyltransferase involved in cell wall bisynthesis	2505679032	Calothrix sp. PCC 7507	7..1245	2..414	671	0.0	75	414	Calothrix_sp._PCC_7507_:_Contig86	+	2505803887_Glycosyltransferase_involved_in_cell_wall_bisynthesis_Calothrix_sp._PCC_7507_:_Contig86_(+)strand
2509833946	Glycosyltransferase involved in cell wall bisynthesis	2509601037	Chlorogloeopsis fritschii PCC 6912	1..1263	1..421	658	0.0	74	421	Chlorogloeposis_fritschii_PCC_6912_CLC_Draft_2:_CfriDRAFT_contig_173.173	-	2509833946_Glycosyltransferase_involved_in_cell_wall_bisynthesis_Chlorogloeposis_fritschii_PCC_6912_(CLC_Draft_2)_:_CfriDRAFT_contig_173.173_(-)strand
2714949960	Glycosyltransferase involved in cell wall bisynthesis	2713896943	Chrysosporum ovalisporum UAM-MAO	1..1230	1..410	695	0.0	78	417	Chrysosporum_ovalisporum_UAM-MAO_:_Ga0125367_10145	-	2714949960_Glycosyltransferase_involved_in_cell_wall_bisynthesis_Chrysosporum_ovalisporum_UAM-MAO_:_Ga0125367_10145_(-)strand
2550701188	Glycosyltransferase involved in cell wall bisynthesis	2548876995	Fischerella muscicola SAG 1427-1	1..1242	1..414	651	0.0	71	425	Fischerella_muscicola_SAG_1427-1_:_UYGDRAFT_AJLJ01000210_1.210	-	2550701188_Glycosyltransferase_involved_in_cell_wall_bisynthesis_Fischerella_muscicola_SAG_1427-1_:_UYGDRAFT_AJLJ01000210_1.210_(-)strand
2806313888	glycosyltransferase involved in cell wall biosynthesis	2806310400	Fischerella thermalis WC245	1..1263	5..425	657	0.0	72	426	Fischerella_thermalis_WC245_:_Ga0309019_1096	-	2806313888_glycosyltransferase_involved_in_cell_wall_biosynthesis_Fischerella_thermalis_WC245_:_Ga0309019_1096_(-)strand
2509781034	Glycosyltransferase involved in cell wall bisynthesis	2509601027	Fortiea contorta PCC 7126	1..1239	7..419	703	0.0	78	420	Microchaete_sp._PCC_7126_:_Mic7126DRAFT_MPQ.3	+	2509781034_Glycosyltransferase_involved_in_cell_wall_bisynthesis_Microchaete_sp._PCC_7126_:_Mic7126DRAFT_MPQ.3_(+)strand
640027960	Glycosyl transferase group 1	639857037	Nodularia spumigena CCY9414	1..1260	1..419	696	0.0	78	420	Nodularia_spumigena_CCY9414_unfinished_sequence:_NZ_AAVW01000126	-	640027960_Glycosyl_transferase_group_1_Nodularia_spumigena_CCY9414_unfinished_sequence:_NZ_AAVW01000126_(-)strand_78homology
640024890	Glycosyl transferase group 1	639857037	Nodularia spumigena CCY9414	1..1263	1..421	606	0.0	64	439	Nodularia_spumigena_CCY9414_unfinished_sequence:_NZ_AAVW01000017	-	640024890_Glycosyl_transferase_group_1_Nodularia_spumigena_CCY9414_unfinished_sequence:_NZ_AAVW01000017_(-)strand_68homology
2833622615	glycosyltransferase involved in cell wall biosynthesis	2833620646	Nostoc linckia NIES-25	1..1260	1..420	698	0.0	77	425	Nostoc_linckia_NIES-25_:_Ga0263765_1_	-	2833622615_glycosyltransferase_involved_in_cell_wall_biosynthesis_Ga0263765_01_:_Nostoc_linckia_NIES-25_(-)strand
2503739357	Glycosyltransferase involved in cell wall bisynthesis	2503707008	Nostoc sp. PCC 7107	1..1263	1..421	695	0.0	77	422	Nostoc_sp._PCC_7107_:_Nsp7107_Contig281	+	2503739357_Glycosyltransferase_involved_in_cell_wall_bisynthesis_Nostoc_sp._PCC_7107_:_Nsp7107_Contig281_(+)strand
637235753	hypothetical protein	637000199	Nostoc sp. PCC 7120	1..1263	1..421	871	0.0	100	421	Nostoc_sp._PCC_7120_:_NC_3272	-	637235753_hypothetical_protein_Nostoc_sp._PCC_7120:_NC_003272_()strand
2551955946	Glycosyltransferase involved in cell wall bisynthesis	2551306141	Scytonema hofmanni PCC 7110	1..1254	1..418	639	0.0	70	423	Scytonema_hofmanni_PCC_7110_:_WA1DRAFT_ANNX01000030_1.30	+	2551955946_Glycosyltransferase_involved_in_cell_wall_bisynthesis_Scytonema_hofmanni_PCC_7110_:_WA1DRAFT_ANNX01000030_1.30_(+)strand
2804892165	glycosyltransferase involved in cell wall biosynthesis	2802429304	Scytonema sp. NIES-2130	1..1239	1..413	653	0.0	74	433	Scytonema_sp._NIES-2130__:_Ga0263754_18	-	2804892165_glycosyltransferase_involved_in_cell_wall_biosynthesis_Scytonema_sp._NIES-2130_:_Ga0263754_18_(-)strand
2776145157	glycosyltransferase involved in cell wall biosynthesis	2775506875	Tolypothrix tenuis PCC 7101 NIES-37	1..1254	1..418	702	0.0	78	425	Tolypothrix_tenuis_PCC_7101_NIES-37_:_Ga0263545_16	-	2776145157_glycosyltransferase_involved_in_cell_wall_biosynthesis_Tolypothrix_tenuis_PCC_7101_NIES-37_:_Ga0263545_16_(-)strand

## Sheet: Supplementary table 5
Supplementary table 5. Primer properties. Degenerate bases are underlined.
							Strict matches2				All matches2
Target gene sequence coordinates	Primer name	Degenerate bases	Length	Primer sequence	Tm (°C)1	GC content1	Potential hairpin formation	3' Complementarity	Potential self annealing sites		Potential hairpin formation	3' Complementarity	Potential self annealing sites
112..131	Fw1_G1	3	20	TGGTTGYTACARCAAGGDCA	55.3	0.467	Yes	No	2		No	No	3
	Fw1_G1n	4	20	TGGTTGYTAMARCAAGGDCA	54.3	0.442	Yes	No	2		No	No	4
	Fw1_G2	2	20	TGGYTATTAMAACAAGGACA	49.1	0.35	No	No	-		No	No	2
	Fw1_G2af	4	20	TGGYTAYTAMAACAAGGRCA	51.5	0.4	No	No	-		No	No	2
	Fw1_G3	3	20	TGGTTAYTAGARCAGGGRCA	54.2	0.475	No	No	-		No	No	-
	Fw1_G4	3	20	TGGTTACTACARCARGGMCA	54.6	0.475	No	No	-		No	No	-
	Fw1_G5	4	20	TGGTTAYTKGARCARGGACA	53.7	0.45	No	No	-		No	No	-
	Fw1_G6	4	20	TGGTTGTTAMARCARGGDCA	54.1	0.442	No	No	-		No	No	4
	Fw1_G7	0	20	TGGTTACTCAAGCAAGGACA	53.8	0.45	No	No	-		No	No	-
299..320	Fw2_G1	4	22	ACARRCATTGGAGYGATACYAA	52.5	0.429	No	No	-		No	No	-
	Fw2_G2	2	22	ATCGSCATTGGAAYGATACTAA	52.6	0.405	No	No	-		No	No	-
	Fw2_G3	2	22	ATCGHCATTGGAGTGAYACTAA	52.9	0.421	No	No	-		No	No	2
	Fw2_G3p	4	22	ATCGHCATTGGAGYGAYASTAA	54.2	0.444	No	No	-		No	No	5
	Fw2_G4	3	22	ATCGBCATTGGAGYGATACHAA	55.1	0.452	No	No	-		No	No	3
	Fw2_G4c	4	22	ATCGBCATTGGAGYGATWCHAA	55.3	0.452	No	No	-		No	No	5
	Fw2_G5	3	22	ATCGGTRTTGGAGTGATACKRA	54.1	0.452	No	No	-		No	No	2
949..968	Rv1_G1	4	20	GADGGGTTVACRAATAYATC	48.1	0.4	No	No	-		No	No	3
	Rv1_G2	4	20	GARGGRTTRACAAAWACATC	47.7	0.375	No	No	-		No	No	2
	Rv1_G3	4	20	GARGGATTSACAAAWAYGTC	49	0.4	No	No	-		No	No	3
	Rv1_G4	3	20	GAGGGRTTRACAAAWATATC	45.7	0.35	No	No	-		No	No	4
	Rv1_G5	4	20	GAKGCRTTSACAAAAAYATC	48.8	0.375	No	No	-		No	No	2
973..989	Rv2_G1	2	17	GTRCAGAARTTCTCGGT	48.8	0.471	No	No	-		No	No	-
	Rv2_G2	3	17	GTRCAGAARTTTTCDGT	44.9	0.373	No	No	-		No	No	2
	Rv2_G3	2	17	GTRCAAAAGTTTTCRGT	44.8	0.353	No	No	-		No	No	3
	Rv2_G4	0	17	GTGCAGAAATTTTCGAC	46.2	0.412	No	No	-		No	No	2
1Determined by the primer manufacturer
2Estimated using OligoCalc (Kibbe, 2007) with settings: minimum base pairs required for primer self dimerization, 5 ; Minimum base pairs required for a hairpin under strict (allow only perfect matches) and relaxed conditions (all matches, allows 1 mismatch), 4.

## Sheet: Supplementary table 6
Supplementary table 6. Genebank idenifiers of the 16S rRNA sequences used in this stuy and their corresponding cyanobacterial strain.
Gene ID	Locus Tag	Genome ID	Genome Name	Genome coordinates	Strand	Sequence Length (bp)	NCBI Assembly Accession
640697099	allrr09	637000199	Nostoc sp. PCC 7120	4918283..4919771	-	1489	BA000020, BA000019, AP003602 - AP003606
640697110	allrr12	637000199	Nostoc sp. PCC 7120	5945700..5947188	-	1489	BA000020, BA000019, AP003602 - AP003606
640697071	allrr01	637000199	Nostoc sp. PCC 7120	2375734..2377222	+	1489	BA000020, BA000019, AP003602 - AP003606
640697076	allrr04	637000199	Nostoc sp. PCC 7120	2500525..2502013	+	1489	BA000020, BA000019, AP003602 - AP003606
640026437	N9414_r17988	639857037	Nodularia spumigena CCY9414	34666..36228	+	1563	AAVW00000000
2503739089	Nos7107_R0013	2503707008	Nostoc sp. PCC 7107	546634..548110	-	1477	CP003548
2503740880	Nos7107_R0033	2503707008	Nostoc sp. PCC 7107	2622057..2623533	-	1477	CP003548
2503738781	Nos7107_R0002	2503707008	Nostoc sp. PCC 7107	201748..203226	+	1479	CP003548
2503740546	Nos7107_R0025	2503707008	Nostoc sp. PCC 7107	2196845..2198321	+	1477	CP003548
2505803221	Cal7507_R0065	2505679032	Calothrix sp. PCC 7507	5561522..5563001	+	1480	CP003943
2505800025	Cal7507_R0015	2505679032	Calothrix sp. PCC 7507	1913557..1915036	+	1480	CP003943
2505804336	Cal7507_R0082	2505679032	Calothrix sp. PCC 7507	6821504..6822983	-	1480	CP003943
2509782513	Mic7126DRAFT_3264	2509601027	Fortiea contorta PCC 7126	3066990..3068357	-	1368	ANFJ00000000
2509780314	Mic7126DRAFT_1065	2509601027	Fortiea contorta PCC 7126	620128..621495	+	1368	ANFJ00000000
2509781834	Mic7126DRAFT_2585	2509601027	Fortiea contorta PCC 7126	2312953..2314320	-	1368	ANFJ00000000
2509834642	CfriDRAFT_00064530	2509601037	Chlorogloeopsis fritschii PCC 6912	180..1550	-	1371	-
2510023964	Cal7102DRAFT_01324	2509887024	Dulcicalothrix desertica PCC 7102	183384..184748	-	1365	VLKB00000000
2510025932	Cal7102DRAFT_03292	2509887024	Dulcicalothrix desertica PCC 7102	2358584..2359948	+	1365	VLKB00000000
2550699372	UYGDRAFT_01860	2548876995	Fischerella muscicola SAG 1427-1	186..1556	-	1371	AJLJ00000000
2551964332	WA1DRAFT_10761	2551306141	Scytonema hofmanni PCC 7110	1..1216	+	1216	ANNX00000000
2586763639	Y931DRAFT_05275	2585427799	Aphanizomenon flos-aquae NIES-81	9..1376	-	1368	AZYY00000000
2632405502	Ga0070878_11365	2630968589	Aphanizomenon flos-aquae 2012/KM1/D3	4383..5872	+	1490	JSDP00000000
2652616420	Ga0100936_112676	2651869734	Anabaena sp. WA102	2992588..2994077	-	1490	CP011456, CP011457
2652614586	Ga0100936_11840	2651869734	Anabaena sp. WA102	993257..994746	+	1490	CP011456, CP011457
2652616477	Ga0100936_112734	2651869734	Anabaena sp. WA102	3050807..3052296	-	1490	CP011456, CP011457
2652614013	Ga0100936_11267	2651869734	Anabaena sp. WA102	323741..325230	-	1490	CP011456, CP011457
2652616984	Ga0100936_113243	2651869734	Anabaena sp. WA102	3602629..3604118	-	1490	CP011456, CP011457
2714951861	Ga0125367_170431	2713896943	Chrysosporum ovalisporum UAM-MAO	1..1489	+	1489	CDHJ00000000
2714952140	Ga0125367_177921	2713896943	Chrysosporum ovalisporum UAM-MAO	599..2085	+	1487	CDHJ00000000
2725876318	Ga0126230_1281	2724679208	Anabaena sp. ATCC 33047	12..1503	-	1492	LUHI00000000
2775964627	Ga0263874_131451	2775506824	Anabaenopsis circularis NIES-21	1664361..1665852	-	1492	AP018174 - AP018174
2775968048	Ga0263874_134874	2775506824	Anabaenopsis circularis NIES-21	5568588..5570079	+	1492	AP018174 - AP018175
2775963755	Ga0263874_13578	2775506824	Anabaenopsis circularis NIES-21	672475..673966	-	1492	AP018174 - AP018176
2775963484	Ga0263874_13305	2775506824	Anabaenopsis circularis NIES-21	364110..365601	+	1492	AP018174 - AP018177
2776140885	Ga0263545_161138	2775506875	Tolypothrix tenuis PCC 7101 NIES-37	1355540..1357031	-	1492	AP018248 - AP018253
2776145004	Ga0263545_165262	2775506875	Tolypothrix tenuis PCC 7101 NIES-37	6425046..6426537	-	1492	AP018248 - AP018253
2776140437	Ga0263545_16689	2775506875	Tolypothrix tenuis PCC 7101 NIES-37	834636..836127	-	1492	AP018248 - AP018253
2776144326	Ga0263545_164581	2775506875	Tolypothrix tenuis PCC 7101 NIES-37	5567523..5569014	+	1492	AP018248 - AP018253
2776144647	Ga0263545_164904	2775506875	Tolypothrix tenuis PCC 7101 NIES-37	5983006..5984497	-	1492	AP018248 - AP018253
2776147305	Ga0264019_12517	2775506876	Calothrix sp. NIES-2100	603983..605474	+	1492	AP018179, AP018178
2776151204	Ga0264019_124422	2775506876	Calothrix sp. NIES-2100	5371267..5372758	-	1492	AP018179, AP018178
2776154533	Ga0264019_127751	2775506876	Calothrix sp. NIES-2100	9620916..9622407	+	1492	AP018179, AP018178
2776149380	Ga0264019_122596	2775506876	Calothrix sp. NIES-2100	3130461..3131952	-	1492	AP018179, AP018178
2776147031	Ga0264019_12242	2775506876	Calothrix sp. NIES-2100	294523..296014	+	1492	AP018179, AP018178
2804887460	Ga0263754_181276	2802429304	Scytonema sp. NIES-2130	1518248..1519738	+	1491	AP018194 - AP018201
2804885508	Ga0263754_1410	2802429304	Scytonema sp. NIES-2130	12066..13561	-	1496	AP018194 - AP018201
2804892492	Ga0263754_186315	2802429304	Scytonema sp. NIES-2130	7416872..7418362	-	1491	AP018194 - AP018201
2804887562	Ga0263754_181380	2802429304	Scytonema sp. NIES-2130	1625934..1627424	-	1491	AP018194 - AP018201
2804890468	Ga0263754_184286	2802429304	Scytonema sp. NIES-2130	5011308..5012798	+	1491	AP018194 - AP018201
2805021235	Ga0263775_141133	2802429329	Anabaena cylindrica PCC 7122 NIES-19	1320325..1321817	-	1493	AP018166 - AP018171
2805021615	Ga0263775_141514	2802429329	Anabaena cylindrica PCC 7122 NIES-19	1733327..1734819	+	1493	AP018166 - AP018171
2805025482	Ga0263775_145385	2802429329	Anabaena cylindrica PCC 7122 NIES-19	5996977..5998469	+	1493	AP018166 - AP018171
2805023662	Ga0263775_143563	2802429329	Anabaena cylindrica PCC 7122 NIES-19	3972470..3973962	-	1493	AP018166 - AP018171
2806310658	Ga0309019_10191	2806310400	Fischerella thermalis WC245	114..1624	-	1511	NHAI00000000
2833623853	Ga0263765_3210	2833620646	Nostoc linckia NIES-25	3652399..3653887	-	1489	AP018223 - AP018226
2833624847	Ga0263765_4204	2833620646	Nostoc linckia NIES-25	4830681..4832169	-	1489	AP018223 - AP018226
2833625642	Ga0263765_4999	2833620646	Nostoc linckia NIES-25	5850508..5851996	-	1489	AP018223 - AP018226

## Sheet: Supplementary table 7
Supplementary table 7. Primers' charactheristics, including annealing coordinates in the target gene, number of targeted strains, number of degenerate bases in the primer, primer length and sequence, and genomes targeted by the primer.
Target gene sequence coordinates
	Primer name	Targeted strains	Degenerate bases		IMG Genome ID	2503707008	2503982047	2505679032	2506485002	2507262048	2509601027	2509601037	2509887024	2548876995	2551306141	2585427799	2630968589	2651869734	2713896943	2724679208	2775506824	2775506875	2775506876	2802429304	2806310400	2833620646	637000199	639857037	639857037
					IMG gene ID	2503739357	2504132824	2505803887	2506491943	2507477006	2509781034	2509833946	2510023379	2550701188	2551955946	2586762079	2632407988	2652614192	2714949960	2725877773	2775963864	2776145157	2776147927	2804892165	2806313888	2833622615	637235753	640024890	640027960
					Genome name	Nostoc sp. PCC 7107	Anabaena cylindrica PCC 7122	Calothrix sp. PCC 7507	Anabaena sp. PCC 7108	Calothrix sp. PCC7103	Fortiea contorta PCC 7126 (Microchaete sp. PCC7126)	Chlorogloeopsis fritschii PCC 6912	Calothrix desertica PCC7102	Fischerella muscicola SAG 1427-1	Scytonema hofmanni PCC 7110	Aphanizomenon flos-aquae NIES-81	Aphanizomenon flos-aquae 2012/KM/D3	Anabaena sp. wa102	Chrysosporum ovalisporum UAM-MAO	Anabaena sp. ATCC 33047	Anabaenopsis circularis NIES-21	Tolypothrix tenuis NIES-37 (PCC 7101)	Calothrix sp. NIES-2100	Scytonema sp. NIES-2130	Fischerella thermalis WC245 (Mastigocladus sp. WC245)	Nostoc linckia NIES-25	Anabaena sp. PCC7120	Nodularia sp. CCY9414_68h	Nodularia sp. CCY9414_78h
				Length	Degenerate sequence
112..131	Fw1_G1	6	3	20	TGGTTGYTACARCAAGGDCA	X						X			X					X	X			X
	Fw1_G1n	8	4	20	TGGTTGYTAMARCAAGGDCA	X		X				X			X					X	X			X			X
	Fw1_G2	4	2	20	TGGYTATTAMAACAAGGACA						X					X	X						X
	Fw1_G2af	6	4	20	TGGYTAYTAMAACAAGGRCA						X					X	X	X					X		X
	Fw1_G3	3	3	20	TGGTTAYTAGARCAGGGRCA														X			X							X
	Fw1_G4	3	3	20	TGGTTACTACARCARGGMCA									X											X			X
	Fw1_G5	3	4	20	TGGTTAYTKGARCARGGACA		X		X																	X
	Fw1_G6	4	4	20	TGGTTGTTAMARCARGGDCA			X							X									X			X
	Fw1_G7	2	0	20	TGGTTACTCAAGCAAGGACA					X			X
299..320	Fw2_G1	3	4	22	ACARRCATTGGAGYGATACYAA																	X	X					X
	Fw2_G2	2	2	22	ATCGSCATTGGAAYGATACTAA		X		X
	Fw2_G3	6	2	22	ATCGHCATTGGAGTGAYACTAA	X		X			X								X		X						X
	Fw2_G3p	6	4	22	ATCGHCATTGGAGYGAYASTAA	X		X			X			X					X		X
	Fw2_G4	9	3	22	ATCGBCATTGGAGYGATACHAA	X										X	X	X			X			X	X	X			X
	Fw2_G4c	10	4	22	ATCGBCATTGGAGYGATWCHAA	X						X				X	X	X			X			X	X	X			X
	Fw2_G5	3	3	22	ATCGGTRTTGGAGTGATACKRA					X			X		X
949..968	Rv1_G1	11	4	20	GADGGGTTVACRAATAYATC			X			X		X		X	X	X	X	X		X							X	X
	Rv1_G2	6	4	20	GARGGRTTRACAAAWACATC						X								X	X		X			X		X
	Rv1_G3	2	4	20	GARGGATTSACAAAWAYGTC							X											X
	Rv1_G4	4	3	20	GAGGGRTTRACAAAWATATC	X																				X		X	X
	Rv1_G5	2	4	20	GAKGCRTTSACAAAAAYATC									X										X
973..989	Rv2_G1	4	2	17	GTRCAGAARTTCTCGGT	X					X										X					X
	Rv2_G2	15	3	17	GTRCAGAARTTTTCDGT		X	X	X				X	X		X	X	X	X	X			X	X	X		X		X
	Rv2_G3	3	2	17	GTRCAAAAGTTTTCRGT							X			X							X
	Rv2_G4	1	0	17	GTGCAGAAATTTTCGAC																							X

## Sheet: T-primer mix
Primers present in primer mix A and B
Primer group	Primer name	mix A	mix B
Fw1	Fw1_G1	x
	Fw1_G1n		x
	Fw1_G2	x
	Fw1_G2af		x
	Fw1_G3	x	x
	Fw1_G4	x	x
	Fw1_G5	x	x
	Fw1_G6	x	x
	Fw1_G7	x	x
Fw2	Fw2_G1	x	x
	Fw2_G2	x	x
	Fw2_G3	x
	Fw2_G3p		x
	Fw2_G4	x
	Fw2_G4c		x
	Fw2_G5	x	x
Rv1	Rv1_G1	x	x
	Rv1_G2	x	x
	Rv1_G3	x	x
	Rv1_G4	x	x
	Rv1_G5	x	x
Rv2	Rv2_G1	x	x
	Rv2_G2	x	x
	Rv2_G3	x	x
	Rv2_G4	x	x

## Sheet: All strains
Strains used in literature									NB	IV	I	II	III	VI	V
Family and order classification according to NCBI										II	I	III	V	VI	IV
	Family	Family in reference	Order	PATRIC ID	P HG26	P HG30	P HG30	P HG32	DE HG26	HG26	HG26	HG28	HG28	HG28	HG28	HG30	HG30	HG30	HG30	HG30	HG32	HG32	Genome available?	Where?	other names	Notes
Strains in Bauersachs et al. 2019					diol	diol	triol	triol	diol	keto-ol	diol	diol	triol	keto-diol	keto-ol	diketone	keto-ol	diol	keto-diol	triol	keto-diol	triol
Nodularia sp. BY1	Aphanizomenonaceae	Nostocaceae	Nostocales						tr	+	++												No
Nodularia sp. HEM	Aphanizomenonaceae	Nostocaceae	Nostocales						tr	+	++												No
Nodularia sp. AV1	Aphanizomenonaceae	Nostocaceae	Nostocales						tr	+	++												No
Aphanizomenon gracile UAM 521	Aphanizomenonaceae	Nostocaceae	Nostocales							+	++	tr	tr										No
Nodularia sp. F81	Aphanizomenonaceae	Nostocaceae	Nostocales						tr	+	++												No
Dolichospermum sp. 315	Aphanizomenonaceae	Nostocaceae	Nostocales							+	++	tr	tr	tr	tr								No		genome of Dolichospermum sp. UHCC 0315 available
Dolichospermum sp. BIR53	Aphanizomenonaceae	Nostocaceae	Nostocales							+	++	tr	tr		tr								No		genome of Dolichospermum sp. UHCC 0315 available
Aphanizomenon sp. TR83	Aphanizomenonaceae	Nostocaceae	Nostocales							+	++	tr	+	tr	tr								No
Dolichospermum sp. BIR169	Aphanizomenonaceae	Nostocaceae	Nostocales							+	++	tr	++	+	tr								No		genome of Dolichospermum sp. UHCC 0315 available
Calothrix sp. PCC7103	Calotrichaceae	Rivulariaceae	Nostocales	32057.3								tr	++	tr									Yes	JGI
Stigonema ocellatum SAG 48.90	Stigonemataceae	Stigonemataceae	Nostocales	221294.3					tr?			tr	++	++	tr				tr	tr	-	-	No
Calothrix sp. MU27	Calotrichaceae	Rivulariaceae	Nostocales										++	++									No		Calothrix sp. MU27 UAM 315
Scytonema sp. PCC 10023	Scytonemataceae	Scytonemataceae	Nostocales																++	++			No
Mastigocladus sp. WC245	Hapalosiphonaceae	Stigonemataceae	Nostocales	1521407.3																		++	Yes		SRX1797057	https://www.ncbi.nlm.nih.gov/sra/SRX1797057[accn]
Fischerella muscicola SAG 1427-1	Hapalosiphonaceae	Stigonemataceae	Nostocales	372781.4																	+	++	Yes	JGI	Fischerella muscicola FACHB-321, Fischerella muscicola IAM M-125, Fischerella muscicola SAG 1427-1, Fischerella muscicola UTEX LB 1301, Fischerella sp. ATCC 29114, Fischerella sp. PCC 73103
Westiellopsis sp. SAG 19.93	Hapalosiphonaceae	Stigonemataceae	Nostocales																		+	++	No
Westiellopsis profilica SAG 23.96	Hapalosiphonaceae	Stigonemataceae	Nostocales																		++	+	No
Nostochopsis lobatus SAG 2.97	Hapalosiphonaceae	Stigonemataceae	Nostocales																		++	+	No
Strains in Bauersachs et al. 2009
Anabaena sp. CCY0017	Nostocaceae	Nostocaceae	Nostocales							+	++	+	_x0002_	_x0002_	+								No			grown on a bit saline media (10-11psu)
Anabaena sp. CCY9402a	Nostocaceae	Nostocaceae	Nostocales							_x0002_	_x0002_	++	_x0002_	_x0002_	+								No
Anabaena sp. CCY9613	Nostocaceae	Nostocaceae	Nostocales							+	+	_x0002_	_x0002_	_x0002_	_x0002_								No
Anabaena sp. CCY9614a	Nostocaceae	Nostocaceae	Nostocales							+	++	_x0002_	_x0002_	_x0002_	_x0002_								No
Anabaena sp. CCY9910	Nostocaceae	Nostocaceae	Nostocales							+	++	+	_x0002_	_x0002_	+								No
Anabaena cylindrica CCY9921	Nostocaceae	Nostocaceae	Nostocales	272123.3 & 272123.15						+	++	_x0002_	_x0002_	_x0002_	_x0002_								No
Anabaena sp. CCY9922	Nostocaceae	Nostocaceae	Nostocales	240292.6						+	++	_x0002_	_x0002_	_x0002_	_x0002_								No
Anabaenopsis sp. CCY0520	Aphanizomenonaceae	Nostocaceae	Nostocales							+	++	+	_x0002_	_x0002_	_x0002_								No
Aphanizomenon sp. CCY0368	Aphanizomenonaceae	Nostocaceae	Nostocales							+	++	+	_x0002_	_x0002_	_x0002_								No
Aphanizomenon sp. CCY9905	Aphanizomenonaceae	Nostocaceae	Nostocales							+	++	+	tr.	tr.	+								No
Nodularia chucula CCY0103	Aphanizomenonaceae	Nostocaceae	Nostocales							+	++	_x0002_	_x0002_	_x0002_	_x0002_								No
Nodularia sp. CCY9414	Aphanizomenonaceae	Nostocaceae	Nostocales	313624.28 & 313624.27						+	++	_x0002_	_x0002_	_x0002_	_x0002_								Yes	JGI		grown on a bit saline media (10-11psu)
Nodularia sp. CCY9416	Aphanizomenonaceae	Nostocaceae	Nostocales							+	++	_x0002_	_x0002_	_x0002_	_x0002_								No			grown on a bit saline media (10-11psu)
Nostoc sp. CCY0012	Nostocaceae	Nostocaceae	Nostocales							+	++	_x0002_	_x0002_	_x0002_	_x0002_								No
Nostoc sp. CCY9926	Nostocaceae	Nostocaceae	Nostocales							+	++	_x0002_	_x0002_	_x0002_	_x0002_								No
Calothrix sp. CCY0018	Calotrichaceae	Rivulariaceae	Nostocales							_x0002_	_x0002_	_x0002_	++	+	_x0002_								No			grown on a bit saline media (10-11psu)
Calothrix sp. CCY0202	Calotrichaceae	Rivulariaceae	Nostocales							tr.	tr.	_x0002_	++	+	_x0002_								No			grown on saline media (30-33psu)
Calothrix sp. CCY0327	Calotrichaceae	Rivulariaceae	Nostocales							_x0002_	_x0002_	_x0002_	++	+	_x0002_								No
Calothrix sp. CCY9923a	Calotrichaceae	Rivulariaceae	Nostocales	32057.3						_x0002_	_x0002_	+	++	+	+								No
Anabaena sp. CCY9922b	Nostocaceae	Nostocaceae	Nostocales							_x0002_	_x0002_	_x0002_	_x0002_	_x0002_	_x0002_								No
Strains in wormer et al. 2012
Cylindrospermopsis raciborskii UAM520	Aphanizomenonaceae	Nostocaceae	Nostocales		tr				tr	tr	++	++	++	tr	tr								No		UAM530 not available but others are
Aphanizomenon aphanizomenoides UAM523	Aphanizomenonaceae	Nostocaceae	Nostocales								tr	++	tr				tr	tr	+	+			No		genome of other aphanizomenon strains available
Aphanizomenon gracile UAM 521	Aphanizomenonaceae	Nostocaceae	Nostocales							+	++	tr	tr	tr	+								No		genome of other aphanizomenon strains available
Aphanizomenon ovalisporum UAM290	Aphanizomenonaceae	Nostocaceae	Nostocales		+				+	tr	++	tr			tr								No		genome of other aphanizomenon strains available
Calothrix sp. MU27	Rivulariaceae	Rivulariaceae	Nostocales									tr	++	+						tr			No		genome of other calothrix available
Strains in Gambacorta 1996
Nostoc linckia	Nostocaceae	Nostocaceae	Nostocales							+	++												Yes	JGI
Strains in Gambacorta 1998
Scytonema hofmanni PCC 7110	Scytonemataceae	Scytonemataceae	Nostocales	128403.3															+	++			Yes	JGI	Scytonema hofmanni PCC 7110
Tolypothrix tenuis PCC 7101	Tolypothrichaceae	Scytonemataceae	Nostocales	231146.3								++			+				+	+					2 types of C28 diol. Alpha and B-glu. Also different stereochemistry of the first OH group
Calothrix sp. PCC7102	Calotrichaceae	Rivulariaceae	Nostocales	232991.3 & 232991.5									++	+									Yes 7103	JGI
Microchaete sp. PCC 7126	Fortieaceae	Rivulariaceae	Nostocales	643473.3								+			++
Fischerella muscicola UTEX 1829	Hapalosiphonaceae	Stigonemataceae	Nostocales																		+	+
Chlorogloeopsis fritschii PCC 6912	Chlorogloeopsidaceae	Stigonemataceae	Nostocales	211165.4 & 211165.9																	++	++
Strains in Bauersachs et al. 2020
Microchaete sp. PCC7126	Fortieaceae	Rivulariaceae	Nostocales	643473.3								++			++	+	+	+	+	+			Yes	JGI
C5 HGL producing cyanobacteria and hosts
Strains in Schouten et al. 2013
Free living
Nostoc muscorum UTEX 1933	Nostocaceae		Nostocales							+	+++
Calothrix sp. UTEX 2589	Calotrichaceae		Nostocales										+++	+
Endosymbionts
Hemiaulus hauckii #81	Nostocaceae		Nostocales			++	+++	+++
Hemiaulus hauckii #83	Nostocaceae		Nostocales			++	+++	+++
Hemiaulus membranaceus	Nostocaceae		Nostocales			+	+++	++
*This paper might use a different scoring scale since no "tr." is used
Strains in Bale et al. 2015
Cultures
R. clevei–R. intracellularis #132	Nostocaceae		Nostocales	1164990.3			tr	+++
R. clevei–R. intracellularis #136	Nostocaceae		Nostocales	1164990.3			tr	+++
Hemiaulus hauckii #81	Nostocaceae		Nostocales	1165094.3		++	+++	+++
Hemiaulus hauckii #83	Nostocaceae		Nostocales	1165094.3		++	+++	+++
Hemiaulus membranaceus	Nostocaceae		Nostocales	1165095.3		+	+++	+++
Environmental samples
Marine SPM (sum of all)						tr	++	+
Marine sediment (sum of all)						+	+++	++			tr	+			tr
Óbidos Amazon River SPM										tr	+	++			tr
Amazon floodplain lake sediment (sum of all)										tr	tr	++	tr	tr	+
Values in orange are different in the Nicole and Stefan's paper depite the data from Nicole is refernced to Stefan's paper

[truncated: 6 more sheets: Lipids from literature, Supplementary table 8, Supplementary table 9, Supplementary table 10, T8-16S rRNA OTUs, T8-Lipids from literature-bckup]
